# Supplementary material for: A Comparison of the Structural Changes and IgG Immunobinding Activity of Parvalbumin in Salangid Icefish (Neosalanx taihuensis) After Glycation and Ultra-High Pressure Treatment
Source: Foods. 2025 Mar 2;14(5):856. doi: 10.3390/foods14050856 (PMC11898409; doi:10.3390/foods14050856)
Supplement: Supplementary file 1 [file foods-14-00856-s001.zip]

Archive with 1 entries (1 files):
- foods-3473681-supplementary.pdf
